# Supplementary material for: Intramuscular Exposure to a Lethal Dose of Ricin Toxin Leads to Endothelial Glycocalyx Shedding and Microvascular Flow Abnormality in Mice and Swine
Source: Int J Mol Sci. 2021 Nov 16;22(22):12345. doi: 10.3390/ijms222212345 (PMC8618821; doi:10.3390/ijms222212345)
Supplement: Supplementary file 1 [file ijms-22-12345-s001.zip]

Archive with 4 entries (4 files):
- supplementary figure.pdf
- supplementary video S1.avi
- supplementary video S2.avi
- supplementary_video S3.avi
